# Supplementary material for: The Association of Microplastics in Peripheral Blood and Pulmonary Disease: A Pilot Study
Source: J Xenobiot. 2026 Apr 26;16(3):72. doi: 10.3390/jox16030072 (PMC13214817; doi:10.3390/jox16030072)
Supplement: Supplementary file 1 [file jox-16-00072-s001.zip]

Archive with 1 entries (1 files):
- jox-4226238-supplementary.pdf
